# Supplementary material for: Asynchronous Technical Feedback: A Workshop for Training Surgical Instructors
Source: MedEdPORTAL. 2025 Apr 25;21:11519. doi: 10.15766/mep_2374-8265.11519 (PMC12022122; doi:10.15766/mep_2374-8265.11519)
Supplement: Supplementary file 1 — Facilitator Guide.docxSlides.pptxSmall Group Video 1.mp4Small Group Video 2.mp4Small Group Video 3.mp4Questionnaire.docx [file mep_2374-8265.11519-s001.zip]

Archive with 7 entries (7 files):
- A. Facilitator Guide.docx
- B. Slides.pptx
- C. Small Group Video 1.mp4
- D. Small Group Video 2.mp4
- E. Small Group Video 3.mp4
- F. Questionnaire.docx
- _Educational Summary Report_11519.pdf
